# Supplementary material for: Pinnipeds and avian influenza: a global timeline and review of research on the impact of highly pathogenic avian influenza on pinniped populations with particular reference to the endangered Caspian seal (Pusa caspica)
Source: Front Cell Infect Microbiol. 2024 Jun 26;14:1325977. doi: 10.3389/fcimb.2024.1325977 (PMC11273096; doi:10.3389/fcimb.2024.1325977)
Supplement: Supplementary File 1 — The authors, originating and submitting laboratories of the sequences from GISAID’s EpiFlu™ Database on which this research is based. [file Table_1.xlsx]

## Sheet: Acknowledge Table
We gratefully acknowledge the authors, originating and submitting laboratories of the sequences from GISAID’s EpiFlu™ Database on which this research is based. The list is detailed below.
All submitters of data may be contacted directly via www.gisaid.org
Segment ID	Segment	Country	Collection date	Isolate-ID	Isolate name	Originating Lab	Submitting Lab	Authors
EPI1813749	HA	Denmark	2020-Oct-30	EPI_ISL_644737	A/peregrine falcon/Denmark/13776-1/2020-10-30(H5N5)	Statens Serumm Institute	Statens Serum Institute	Charlotte,Hjulsager
EPI439897	HA	China	2005-Jan-01	EPI_ISL_138867	A/goose/Guangdong/08/2005			Zhang,X.; Qi,X.; Zhang,Q.; Zeng,X.; Shi,Z.; Jin,Q.; Zhan,F.; Xu,Y.; Liu,Z.; Feng,Z.; Jiao,Y.
EPI1811619	HA	Kazakhstan	2020-Sep-19	EPI_ISL_615073	A/domestic_goose/Kazakhstan/1-242_2-20-B/2020	National Veterinary Reference Center	Animal and Plant Health Agency (APHA)
EPI1839253	HA	Russian Federation	2020-Aug-29	EPI_ISL_739685	A/goose/Russia_Omsk region/55-1/2020	Research Institute of Experimental and Clinical Medicine	WHO National Influenza Centre Russian Federation	Sobolev, I.; Sharshov, K.; Dubovitskiy, N.; Alekseev, A.; Leonov, S.; Irza, V.; Fadeev, A.; Danilenko, D.; Komissarov, A.; Shestopalov, A.
EPI1839245	HA	Russian Federation	2020-Sep-15	EPI_ISL_739684	A/goose/Russia_Novosibirsk region/1-12/2020	Research Institute of Experimental and Clinical Medicine	WHO National Influenza Centre Russian Federation	Sobolev, I.; Sharshov, K.; Dubovitskiy, N.; Alekseev, A.; Leonov, S.; Irza, V.; Fadeev, A.; Danilenko, D.; Komissarov, A.; Shestopalov, A.
EPI1666962	HA	Nigeria	2019-Jul-05	EPI_ISL_405278	A/guinea_fowl/Nigeria/OG-GF11T_19VIR8424-7/2019_H5N8	National Veterinary Research Institute	Istituto Zooprofilattico Sperimentale Delle Venezie	Ismaila,Shittu; Tony,Joannis; Bianca,Zecchin; Ambra,Pastori; Alessia,Schivo; Alice,Fusaro
EPI2015009	HA	Romania	2022-Feb-09	EPI_ISL_11922818	A/swan/Romania/10455_22VIR2749-4/2022	Institute for Diagnosis & Animal Health (IDAH)	Istituto Zooprofilattico Sperimentale delle Venezie	Barbuceanu, F.; Onita, I.; Neicut, A.; Motiu, R.; Burlacu, R.; Barbierato, G.; Zecchin, B.; Fusaro, A.; Schivo, A.; Salviato, A.; Palumbo, E.; Giussani, E.; Monne, I.; Terregino, C.
EPI2008854	HA	China	2021-Dec-20	EPI_ISL_11633613	A/Cygnus columbianus/Hubei/117/2021	Wuhan Institute of Virology, CAS	Wuhan Institute of Virology, CAS
EPI1949331	HA	Croatia	2021-Dec-27	EPI_ISL_8338456	A/mute swan/Croatia/144/2021	Croatian Veterinary Institute, Poultry Centre	Croatian Veterinary Institute	Savić, Vladimir; Pastori, Ambra; Zecchin, Bianca; Fusaro, Alice; Schivo, Alessia; Salviato, Annalisa; Palumbo, Elisa; Giussani, Edoardo; Monne, Isabella; Terregino, Calogero
EPI2071528	HA	United Kingdom	2021-Dec-03	EPI_ISL_13370512	A/mute_swan/Northern_Ireland/17533/2021	Animal and Plant Health Agency (APHA)	Animal and Plant Health Agency (APHA)
EPI1930115	HA	Netherlands	2021-Nov-09	EPI_ISL_6761020	A/mute swan/Netherlands/21038479-002/2021	Wageningen Bioveterinary Research	Wageningen Bioveterinary Research	Beerens, Nancy; Harders, Frank; Pritz-Verschuren, Sylvia; Roose, Marit; Germeraad, Evelien; Engelsma, Marc; Heutink, Rene
EPI1806859	HA	Netherlands	2020-Oct-17	EPI_ISL_591075	A/mute swan/Netherlands/20015931-001/2020	Wageningen Bioveterinary Research	Wageningen Bioveterinary Research	Beerens, Nancy; Harders, Frank; Verschuren-Pritz, Sylvia; Roose, Marit; Germeraad, Evelien; Engelsma, Marc; Bossers, Alex; Heutink, Rene
EPI1721684	HA	Germany	2020-Mar-27	EPI_ISL_419314	A/turkey/Germany-ST/AI00352/2020	Landesamt für Verbraucherschutz Sachsen-Anhalt	Friedrich-Loeffler-Institut
EPI858844	HA	India	2016-Oct-20	EPI_ISL_237554	A/painted stork/India/10CA03/2016	ICAR-National Institute of High Security Animal Diseases	ICAR-National Institute of High Security Animal Diseases	'Nagarajan, Shanmugasundaram; Shukla, Shweta; Kumar, Manoj; Murugkar, H. V.; Tosh, Chakradhar; Singh, Vijendra Pal
EPI2919521	HA	Brazil	2023-Oct-12	EPI_ISL_18773644	A/sea lion/Brazil/KU-3584/2023	Konkuk University	Konkuk University	de Araujo,A.C., Cho,A.Y., Silva,L.M.N., Correa,T.C., de Souza,G.C., Albuquerque,A.S., Macagnan,E., Kolesnikvoas,C.K.M., Meurer,R., Vieira,J.V., Lemos,G., Barreto,A.S., Dick,J.L., Groch,K.R., de Castilho,P.V., Amgarten,D., Malta,F., Miller,M., Dorlass,E.G., Palameta,S., Lee,S.-H., Arns,C.W., Durigon,E.L., Pinho,J.R.R., Lee,D.-H.; Ferreira,H.L.
EPI2109943	HA	Japan	2022-Apr-01	EPI_ISL_14070455	A/tanuki/Hokkaido/1/2022	Graduate School of Veterinary Medicine, Hokkaido University	Graduate School of Veterinary Medicine, Hokkaido University	Yoshihiro, Sakoda; Takahiro, Hiono; Norikazu, Isoda
EPI2021932	HA	Japan	2022-Mar-31	EPI_ISL_12174842	A/Ezo red fox/Hokkaido/1/2022	Graduate School of Veterinary Medicine, Hokkaido University	Graduate School of Veterinary Medicine, Hokkaido University	Yoshihiro, SAKODA; Takahiro, HIONO; Norikazu, ISODA
EPI2873002	HA	Argentina	2023-Aug-11	EPI_ISL_18698755	A/Sea Lion/Argentina/3893-1/2023	Dirección del Laboratorio Animal, Dirección General de Laboratorios y Control Técnico, SENASA.	Instituto Nacional de Enfermedades Infecciosas Dr. C.G. Malbrán	Artuso, M.; Marchione, V.; Benedetti, E.; Chamorro, A.; Bonastre, P.; Alvarez, A.; Piccini, L.; Ponde, A.; Barrios, E.; Fabeiro, M.; Waisman, K.; Coppola, L.; Popklepovich, T.; Pontoriero, A.; Riva, D.
EPI2469498	HA	Belgium	2023-Mar-02	EPI_ISL_17246921	A/Mustela_putorius/Belgium/01922_0001/2023	Sciensano - Animal Infectious Diseases	Sciensano, Department of Animal Infectious Diseases	Van Borm, Steven; Roupie, Virginie; Hostyn, Pierre; Mathijs, Elisabeth; Lambrecht, Benedicte; Steensels, Mieke
EPI2129816	HA	Belgium	2022-Apr-16	EPI_ISL_14493899	A/Vulpes_vulpes/Belgium/8660_0016/2022	Sciensano - Animal Infectious Diseases	Sciensano, Department of Animal Infectious Diseases	Van Borm, Steven; Mathijs, Elisabeth; Roupie, Virginie; Vervaeke, Muriel; Lambrecht, Benedicte; Steensels, Mieke
EPI2550036	HA	United Kingdom	2022-Jan-24	EPI_ISL_17637991	A/LutraLutra/England/4197OP/2022	Public Health Wales Microbiology Cardiff	Public Health Wales Microbiology Cardiff	Catherine,Moore; Elizabeth,Chadwick; Kathleen,Pheasant; Tim,Jones; Anastasia,Couzens; Chloe,Farrington; Joanne,Watkins; Sally,Corden and Tom Connor
EPI2664215	HA	Peru	2023-Jan-23	EPI_ISL_18054502	A/Sea Lion/Peru/LIM-SER036/2023			Leguia,M., Garcia-Glaessner,A., Munoz-Saavedra,B., Juarez,D., Barrera,P., Jara,J., Silva,W., Ploog,K., Colchao-Claux,P.; Lescano,J.
EPI2894999	HA	United States	2023-Aug-25	EPI_ISL_18731622	A/harbor seal/Washington/23-025991-001-original/2023	National Veterinary Services Laboratories - USDA	National Veterinary Services Laboratories - USDA	Franzen,Kerrie;Love,Emily;Ozella,Mikaela;Killian,Mary;Lantz,Kristina;Stuber,Tod;Hicks,Jessica;Norris,Cameron
EPI2509907	HA	United Kingdom	2022-Jun-19	EPI_ISL_17465835	A/harbour_seal/Scotland/054948/2022	Animal and Plant Health Agency (APHA)	Animal and Plant Health Agency (APHA)
EPI2509899	HA	United Kingdom	2023-Feb-20	EPI_ISL_17465834	A/common_dolphin/England/040499/2023	Animal and Plant Health Agency (APHA)	Animal and Plant Health Agency (APHA)
EPI2158648	HA	United Kingdom	2022-Jan-01	EPI_ISL_14864642	A/otter/Scotland/M100366/2022	Animal and Plant Health Agency (APHA)	Animal and Plant Health Agency (APHA)
EPI2150624	HA	Sweden	2022-Jun-29	EPI_ISL_14810369	A/porpoise /Sweden/SVA220712SZ0367/FB002184/O-2022	Swedish Veterinary Agency (SVA)	Swedish Veterinary Agency (SVA)
EPI957967	HA	China	2015-Sep-13	EPI_ISL_255742	A/duck/Hunan/HN239/2015		Wuhan Institute of Virology
EPI2191447	HA	Netherlands	2022-Jul-13	EPI_ISL_15267023	A/Northern Gannet/Netherlands/2/2022	Erasmus Medical Center	Erasmus Medical Center
EPI1966946	HA	Netherlands	2021-Dec-29	EPI_ISL_9261740	A/Mallard/Netherlands/17/2021	Erasmus Medical Center	Erasmus Medical Center
EPI1807259	HA	Netherlands	2020-Oct-16	EPI_ISL_603135	A/Eurasian Wigeon/Netherlands/5/2020	Erasmus Medical Center	Erasmus Medical Center
EPI1839309	HA	Russian Federation	2020-Sep-20	EPI_ISL_739692	A/chicken/Russia_Novosibirsk region/3-29/2020	Research Institute of Experimental and Clinical Medicine	Research Institute of Experimental and Clinical Medicine	Sobolev, I.; Sharshov, K.; Dubovitskiy, N.; Alekseev, A.; Leonov, S.; Irza, V.; Fadeev, A.; Danilenko, D.; Komissarov, A.; Shestopalov, A.
EPI1787976	HA	South Africa	2018-Jun-06	EPI_ISL_505432	A/chicken/South Africa/499723/2018			Abolnik,C.
EPI1556264	HA	Egypt	2018-Aug-01	EPI_ISL_379744	A/chicken/Egypt/FL6/2018			Yehia,N.; Hassan,W.; Hassan,M.; Gaber,A.; Mohamed,M.; Rabie,N.; Shabaan,A.; Arafa,A.; Abdelbaset,A.; Hagag,N.
EPI1398287	HA	Niger	2017-Jan-07	EPI_ISL_348284	A/chicken/Niger/17RS167-1/2017	Laboratoire Central de l'Elevage (LABOCEL)	Istituto Zooprofilattico Sperimentale Delle Venezie	Alassane, A.; Moutari, S.M.; Sani, Z.I.M.; Zecchin, B.; Fusaro, A.; Milani, A.; Schivo, A.; Salviato, A.; Monne, I.
EPI1811628	HA	Iraq	2020-May-12	EPI_ISL_623074	A/chicken/Iraq/1/2020	Central Veterinary Labs	Animal and Plant Health Agency (APHA)
EPI1839301	HA	Russian Federation	2020-Sep-20	EPI_ISL_739691	A/chicken/Russia_Novosibirsk region/3-15/2020	Research Institute of Experimental and Clinical Medicine	WHO National Influenza Centre Russian Federation	Sobolev, I.; Sharshov, K.; Dubovitskiy, N.; Alekseev, A.; Leonov, S.; Irza, V.; Fadeev, A.; Danilenko, D.; Komissarov, A.; Shestopalov, A.
EPI1839293	HA	Russian Federation	2020-Sep-20	EPI_ISL_739690	A/chicken/Russia_Novosibirsk region/3-1/2020	Research Institute of Experimental and Clinical Medicine	WHO National Influenza Centre Russian Federation	Sobolev, I.; Sharshov, K.; Dubovitskiy, N.; Alekseev, A.; Leonov, S.; Irza, V.; Fadeev, A.; Danilenko, D.; Komissarov, A.; Shestopalov, A.
EPI1585011	HA	Egypt	2017-May-10	EPI_ISL_389751	A/chicken/Egypt/M14081D/2017			Kandeil,A.; Webby,R.; McKenzie,P.; Kayali,G.; Ali,M.A.
EPI2062124	HA	Bangladesh	2021-Dec-22	EPI_ISL_13243698	A/duck/Bangladesh/19D1819/2021	International Centre for Diarrhoeal Disease Research (ICDDR,B)	International Centre for Diarrhoeal Disease Research (ICDDR,B)	Hossain, M.E.; Miah, M.; Puspo, JA.; Hasan, R.; Davis, C.T.; Mott, A.J.; Davis, W.; Chowdhury, S.; Rahman, M.Z
EPI2062111	HA	Bangladesh	2022-Mar-09	EPI_ISL_13243350	A/duck/Bangladesh/19D1874/2022	International Centre for Diarrhoeal Disease Research (ICDDR,B)	International Centre for Diarrhoeal Disease Research (ICDDR,B)	Hossain, M.E.; Miah, M.; Puspo, JA.; Hasan, R.; Davis, C.T.; Mott, A.J.; Davis, W.; Chowdhury, S.; Rahman, M.Z
EPI926605	HA	Russian Federation	2016-Oct-10	EPI_ISL_240678	A/domestic duck/Siberia/50K/2016		Research Institute of Experimental and Clinical Medicine	Sharshov, K.A.; Kurskaya, O.G.; Alexeev, A.Y.; Sobolev, I.A.; Alikina, T.Y.; Kabilov, M.R.; Shestopalov, A.M.
EPI531456	HA	China	2014-Mar-01	EPI_ISL_162467	A/duck/Guangdong/GD01/2014			Shen,H.; Xie,Q.
EPI1205176	HA	Vietnam	2017-Jul-23	EPI_ISL_304956	A/duck/Vietnam/QuangBinh/DH130723/2017			Pham,H.M.; Pham,H.K.; Nguyen,V.K.
EPI2244218	HA	Denmark	2022-Aug-30	EPI_ISL_16115054	A/common_buzzard/Denmark/08287-1.01/2022	Statens Serum Institute	Statens Serum Institute	Hjulsager,Charlotte; Liang,Yuan
EPI2310428	HA	United States	2022-Jul-09	EPI_ISL_16632540	A/harbor seal/Maine/22-022528-006-original/2022	Cummings School of Veterinary Medicine at Tufts University	Cummings School of Veterinary Medicine at Tufts University	Chinh,Thanh; Franzen,Kerrie; Love,Emily; Killian,Mary; Lantz,Kristina; Hicks,Jessica; Norris, Cameron; Stuber,Tod; Sawatzki, Kaitlin; Puryear, Wendy; Foss, Alexa; Doughty,Linda; Runstadler, Jonathan
EPI1478955	HA	Poland	2017-Apr-21	EPI_ISL_362127	A/Grey seal/361-13/BalticPL/16	Prof. Krzysztof Skóra Hel Marine Station, Department of Oceanography and Geography, University of Gdańsk,	Stiftung Tierärztliche Hochschule Hannover
EPI1297287	HA	Poland	2016-Nov-27	EPI_ISL_322984	A/Grey seal/361-10/BalticPL/16	Prof. Krzysztof Skóra Hel Marine Station, Department of Oceanography and Geography, University of Gdańsk,	Stiftung Tierärztliche Hochschule Hannover
EPI2110509	HA	United States	2022-Jun-29	EPI_ISL_14098922	A/grey seal/Maine/22-020983-003-original/2022	National Veterinary Services Laboratories - USDA	National Veterinary Services Laboratories - USDA	Chinh,Thanh;Franzen,Kerrie;Love, Emily;Killian,Mary;Koster,Leo;Lantz,Kristina;Torchetti,Mia;Stuber,Tod;Hicks,Jessica
EPI2455328	HA	Germany	2023-Feb-27	EPI_ISL_17167249	A/grey seal/Germany-SH/AI01973/2023	Landeslabor Schleswig-Holstein	Friedrich-Loeffler-Institut
EPI1918889	HA	Germany	2021-Aug-15	EPI_ISL_4804850	A/seal/Germany-SH/AI05373/2021	Landeslabor Schleswig-Holstein	Friedrich-Loeffler-Institut
EPI2557211	HA	Netherlands	2023-Jan-01	EPI_ISL_17672781	A/grey seal/Netherlands/302579/2023	Tierärztliche Hochschule Hannover	Friedrich-Loeffler-Institut
EPI2398411	HA	United Kingdom	2022-Jul-25	EPI_ISL_16904554	A/Harbour_Seal/Scotland/162925/2022	Animal and Plant Health Agency (APHA)	Animal and Plant Health Agency (APHA)
EPI2398403	HA	United Kingdom	2022-Mar-12	EPI_ISL_16904553	A/Harbour_Seal/Scotland/162919/2022	Animal and Plant Health Agency (APHA)	Animal and Plant Health Agency (APHA)
EPI1858930	HA	Sweden	2021-Mar-18	EPI_ISL_1789695	A/Grey Seal/SVA210406SZ0066/KN001401/2021	Swedish Veterinary Agency (SVA)	Swedish Veterinary Agency (SVA)
EPI2073615	HA	Israel	2022-Jan-18	EPI_ISL_13418526	A/Little egret/Israel/172/2022	Kimron Veterinary Institute	Kimron Veterinary Institute	Zuckerman, N.S; Mandelboim,M; Bucris,E; Morad,H; Geva,M; ZilbertzanItay,O; Bar-OrI,I; S.Fratty,I; Berkovitch,A; Lublin,A; Simanov,L; Hadas,R; Farnoushi,Y; Shkoda,I
EPI2071032	HA	United Kingdom	2021-Nov-02	EPI_ISL_13369399	A/pheasant/England/107851/2021	Animal and Plant Health Agency (APHA)	Animal and Plant Health Agency (APHA)
EPI1811572	HA	Germany	2020-Oct-28	EPI_ISL_614400	A/barnacle goose/Germany-SH/AI02167/2020	Landeslabor Schleswig-Holstein	Friedrich-Loeffler-Institut
EPI2306589	HA	Russian Federation	2022-Jul-28	EPI_ISL_16618925	A/chicken/Chelyabinsk/241-5V/2022	State Research Center of Virology and Biotechnology (VECTOR)	State Research Center of Virology and Biotechnology (VECTOR)
EPI1957985	HA	Russian Federation	2021-Oct-12	EPI_ISL_8769018	A/chicken/Tyumen/47-79V/2021	State Research Center of Virology and Biotechnology (VECTOR)	State Research Center of Virology and Biotechnology (VECTOR)
EPI1957945	HA	Russian Federation	2021-Oct-15	EPI_ISL_8769013	A/chicken/Orenburg/46-1V/2021	State Research Center of Virology and Biotechnology (VECTOR)	State Research Center of Virology and Biotechnology (VECTOR)
EPI2092545	HA	Russian Federation	2022-May-28	EPI_ISL_13876272	A/chicken/Ryazan/224-1V/2022	Center of Hygiene and Epidemiology in Ryazan Oblast	State Research Center of Virology and Biotechnology (VECTOR)
EPI2156389	HA	Russian Federation	2022-Jun-20	EPI_ISL_14857053	A/chicken/Kursk/230-2V/2022	Center of Hygiene and Epidemiology in Kursk Oblast	State Research Center of Virology and Biotechnology (VECTOR)
EPI1962968	HA	Russian Federation	2021-Nov-27	EPI_ISL_9009291	A/chicken/Kursk/132-1V/2021	Center of Hygiene and Epidemiology in Kursk Oblast	State Research Center of Virology and Biotechnology (VECTOR)
EPI1957993	HA	Russian Federation	2021-Oct-12	EPI_ISL_8769019	A/chicken/Tyumen/47-85V/2021	FBUZ Center of Hygiene and Epidemiology in Tyumen oblast	State Research Center of Virology and Biotechnology (VECTOR)
EPI2071320	HA	United Kingdom	2021-Nov-25	EPI_ISL_13369777	A/chicken/England/062137/2021	Animal and Plant Health Agency (APHA)	Animal and Plant Health Agency (APHA)
EPI2122852	HA	Belgium	2022-Jan-26	EPI_ISL_14389524	A/Anser_anser_domesticus/Belgium/1668_0016/2022	Sciensano - Animal Infectious Diseases	Sciensano, Department of Animal Infectious Diseases	Van Borm, Steven; Vandenbussche, Frank; Roupie, Virginie; Lambrecht, Benedicte; Steensels, Mieke
EPI2306821	HA	Russian Federation	2022-Oct-12	EPI_ISL_16618971	A/domestic goose/Magadan/14-9V/2022	State Research Center of Virology and Biotechnology (VECTOR)	State Research Center of Virology and Biotechnology (VECTOR)
EPI1958105	HA	Russian Federation	2021-Oct-30	EPI_ISL_8769033	A/turkey/Tyumen/81-96V/2021	State Research Center of Virology and Biotechnology (VECTOR)	State Research Center of Virology and Biotechnology (VECTOR)
EPI2085970	HA	Russian Federation	2022-Feb-01	EPI_ISL_13692626	A/turkey/Stavropol/211-18V/2022	Center of Hygiene and Epidemiology in Stavropol Territory	State Research Center of Virology and Biotechnology (VECTOR)
EPI1937607	HA	Poland	2021-Nov-01	EPI_ISL_6929958	A/turkey/Poland/H1910-T3/2021	National Veterinary Research Institut Poland, PIWet-PIB	National Veterinary Research Institut Poland, PIWet-PIB	E. Swieton, K. Smietanka
EPI1669669	HA	Poland	2019-Dec-30	EPI_ISL_402134	A/turkey/Poland/23/2019	National Veterinary Research Institut Poland, PIWet-PIB	National Veterinary Research Institut Poland, PIWet-PIB	Świętoń E., Śmietanka K.
EPI1812359	HA	Korea, Republic of	2020-Oct-21	EPI_ISL_631824	A/Mandarin duck/Korea/H242/2020	Animal and Plant Quarantine Agency (O-2144)	Animal and Plant Quarantine Agency (S-2158)
EPI1582749	HA	Egypt	2016-Dec-28	EPI_ISL_388773	A/little grebe/Egypt/1056OP/2016			Kandeil,A.; Webby,R.; McKenzie,P.; Kayali,G.; Ali,M.A.
